# Supplementary material for: TruNeo: an integrated pipeline improves personalized true tumor neoantigen identification
Source: BMC Bioinformatics. 2020 Nov 18;21:532. doi: 10.1186/s12859-020-03869-9 (PMC7672179; doi:10.1186/s12859-020-03869-9)
Supplement: Supplementary file 1 — Additional file 1. Median rank of epitopes with pre-existing CD8 immune response. [file 12859_2020_3869_MOESM1_ESM.xlsx]

## Sheet: Sheet1
Supplementary Tables 2. Median Rank of Epitopes with pre-exisiting CD8 immune response
PID	TruNeo	MHCflurry**	netMHCpan4	deepHLA	PSSMHCpan
3942 *	9	11	2	22	65
3971	3	11	11	5	13
3995	7	3	15	21	22
4007	10.5	15	2	17	2.5
4032	12	50	66	52	48
4069	NA	32	9	5	53
NCI-3784	58	38	109	102	94
NCI-3903	21	58	14	12	47
NCI-3998	5	11	15	4	3
Median	9.75	15	14	17	47
Wilcox sum rank test with TruNeo, single tail	/	0.0976562	0.0911776	0.0390625	0.0210314
* Some verified epitopes in sample 3942 and 4069 were not ranked by TruNeo, and been removed from the benchmark.
** In each methods except TruNeo, non-expressing mutations were removed before ranking.
